# Supplementary material for: Engineered TIGIT‐Blockade Membrane Vesicles Synergize with Microwave Ablation to Mediate Liver Metastases Eradication
Source: Adv Sci (Weinh). 2026 Feb 8;13(22):e22918. doi: 10.1002/advs.202522918 (PMC13088283; doi:10.1002/advs.202522918)
Supplement: Supplementary file 2 — Supporting File 2: advs74270‐sup‐0002‐Data.zip. [file ADVS-13-e22918-s001.zip]

Archive with 2 entries (1 files):
- advs74270-sup-0002-Data/
- advs74270-sup-0002-Data/Production Data.xlsx
