# Supplementary material for: Engineered TIGIT‐Blockade Membrane Vesicles Synergize with Microwave Ablation to Mediate Liver Metastases Eradication
Source: Adv Sci (Weinh). 2026 Feb 8;13(22):e22918. doi: 10.1002/advs.202522918 (PMC13088283; doi:10.1002/advs.202522918)
Supplement: Supplementary file 2 — Supporting File 2: advs74270‐sup‐0002‐Data.zip. [file ADVS-13-e22918-s001.zip › advs74270-sup-0002-Data/Production Data.xlsx]

## Sheet: Figure 2
Figure 2c					Figure 2e
Time (day)	Control	Sham	MWA		Time (day)	Control					Sham					MWA
18			1		1	0.98	1.45	1.36	0.87	1.24	1.11	0.98	1.33	1.14	1.18	1.11	1.37	1.16	1.03	0.95
18			1		3	1.51	1.95	1.91	1.82	1.27	1.93	1.86	2.07	1.42	1.67	2.6	2.69	3.19	2.4	2.52
20			1		7	13.15	14.34	7.61	13.44	8.74	15.06	14.35	10.43	9.78	13.07	28.6	32.67	31.34	22.45	19.65
22	1	1	1
22	1		1		Figure 2g
24	1	1	1		Time (day)	Control					Sham					MWA
24	1	1			1	0.852	0.763	0.45	0.613	0.588	0.459	0.61	0.515	0.876	0.734	0.51	0.501	0.766	0.611	0.813
24		1			3	0.526	0.788	0.848	0.593	0.614	0.707	0.9	0.593	0.695	0.727	2.173	1.987	2.065	1.584	1.799
26	1	1			7	2.272	2.797	2.063	2.322	1.992	1.494	2.485	2.485	3.022	1.652	3.278	2.696	2.421	2.798	3.47
26	1
28		1			Figure 2h
					Time (day)	Control					Sham					MWA
					1	0.261	0.084	0.157	0.25	0.168	0.253	0.135	0.082	0.062	0.096	0.209	0.105	0.093	0.062	0.048
					3	0.366	0.181	0.216	0.344	0.434	0.112	0.214	0.174	0.324	0.236	0.923	1.173	0.755	0.707	1.506
					7	2.272	3.198	1.852	2.344	1.93	3.149	1.82	2.432	2.916	2.684	3.406	5.11	4.646	3.662	3.945

## Sheet: Figure 4
Figure 4c						Figure 4d
CD8+ T	CD8+ T+ConA	CD8+ T+ConA+CD155+ myeloid	CD8+ T+ConA+CD155+ pDC			CD8+ T	CD8+ T+ConA	CD8+ T+ConA+CD155+ myeloid	CD8+ T+ConA+CD155+ pDC
22.05	62.45	28.53	53.13			11.63	33.73	17.47	25.98
25	58.7	29.13	59.01			10.81	30.1	15.01	27.11
26.92	64.28	31.04	55.31			11.47	37.33	14.15	28.12
Figure 4e						Figure 4f
CD8+ T+ConA	CD8+ T+ConA+CD155+ myeloid	CD8+ T+ConA+CD155+ myeloid+αCD155	CD8+ T+ConA+CD155+ pDC	CD8+ T+ConA+CD155+ pDC+αCD155		CD8+ T+ConA	CD8+ T+ConA+CD155+ myeloid	CD8+ T+ConA+CD155+ myeloid+αCD155	CD8+ T+ConA+CD155+ pDC	CD8+ T+ConA+CD155+ pDC+αCD155
63.43	29.85	55.67	50.32	57.79		30.61	16.03	25.47	24.14	26.36
65.19	27.04	51.98	54.17	52.99		34.66	13.44	28.7	27.73	27.8
59.24	34.13	52.99	49.35	51.72		31.63	13.88	29.15	25.84	28.69
Figure 4h
	Control			MWA
MDSC	32.3	30.6	36.6	52.8	41.5	52.1
TAM	12	14.9	9.02	11.2	10.4	8.99
Figure 4j
	Control			MWA
CCD155+MDSC	27.5	20.3	25.6	46.1	41.4	40.7
CCD155+TAM	15.1	17.7	12.1	31.9	40.3	43.8
Figure 4l
	Control			MWA
M1	35.1	17.7	25.8	5.25	7.35	9.19
M2	14.2	10.4	5.26	34	23	18.8

## Sheet: Figure 5
Figure 5c			Figure 5f				Figure 5g			Figure 5h				Figure 5k
Conttrol	TIGIT		TNVs	PNVs	TPNVs		Size (nm)	Intensity (percent)		TNVs	PNVs	TPNVs		Time (day)	Size (nm)			Zeta potential (mV)
1.41	98.1		110.7	109.1	112.5		50.79	0.6788		-22.06	-21.35	-22.67		3	106.1	119.9	120	-22.05	-19.94	-20.4
1.17	98.1		123.9	115.2	110.4		59.07	3.493		-25.81	-20.29	-23.08		6	114	113.3	121.9	-18.91	-20.82	-21.7
1.61	98.6		113.3	123.8	117.9		68.69	7.972		-20.4	-25.16	-25.74		9	117	121.9	112.6	-22.03	-19.73	-22.19
1.51	98.4		108.7	114.5	109.8		79.88	12.69		-22.63	-26.3	-21.36		12	119.1	125.5	112	-19.95	-18.98	-21.15
1.38	98.3		121.4	113.2	120.9		92.89	16.1		-20.58	-21.55	-19.52		15	112.9	120.8	110.2	-21.71	-22.19	-20.56
1.28	98.9						108	17.13						18	113	118.4	109.4	-21.85	-19.14	-19.48
							125.6	15.49
							146.1	11.75		Figure 5j
							169.9	7.114
							197.6	3.007
							229.8	0.5632

## Sheet: Figure 6
Figure 6a				Figure 6b							Figure 6c														Figure 6d
RT	FT	Sonication		Time (h)	Bev release (%)						Concentration (µg/mL)	TNVs				PNVs				TPNVs					Bev(µM)	0	0.5	1	2	4	5
4.7	16.1	32.5		0	3.2	2	4.4	5.6	4.7		10	96.4066	103.396	102.352	102.648	107.769	93.5055	96.7692	102.824	91.4945	96.5604	105.264	101.484			111.552	101.628	95.1412	75.4607	52.9372	43.1809
4.4	15.4	28.7		6	11.5	12.5	9.4	12.7	13.1		25	101.077	98.9121	105.22	95.3297	102.352	100.066	99.9121	92.7253	108.495	101.736	99.6154	100.22			107.676	104.471	93.4743	60.2771	54.2811	41.2038
3.8	16.8	26.5		12	24.2	32.3	28.2	24.6	31.9		50	97.6044	94.967	109.978	108.923	92.4396	101.209	103.037	109.275	89.6044	92.8571	105.484	97.5055			106.397	106.125	94.8311	60.8844	56.1161	40.4802
4.2	18.7	27.2		24	60.4	71.6	68.9	64.4	70		10	104.385	106.846	99.8462	94.0989	105.44	93.8901	94.3077	87.5604	109.648	104.132	94.4396	89.1099			109.937	111.346	91.5747	67.7332	58.9461	42.9742
5.2	19.1	31.4		36	84	78.4	85.5	87.5	79.6
				48	88.3	93.1	90.4	91.5	86.1
				60	90.2	95.4	93.1	94.3	91.4
				72	91.1	94.6	94.2	93.6	93.8
Figure 6g														Figure 6i
	TNVs			Lipo			PNVs			TPNVs				Time (h)	Lipo			PNVs			TPNVs
Liver	25.1877	16.7669	16.0021	39.0667	26.3144	23.375	63.1473	47.7543	52.9177	61.4389	62.8641	50.3658		2	208.253	272.823	312.671	121.977	305.277	240.942	204.921	241.608	233.143
Heart	6.44932	3.20174	4.42135	6.17303	7.6352	3.6602	5.84035	4.73228	3.98061	4.15805	3.74926	7.79491		4	89.0934	37.3596	24.7196	89.0934	82.3539	92.3539	175.9	163.822	115.427
Lung	9.54346	10.043	9.01274	12.2202	10.8911	9.97447	7.89733	8.02581	14.5933	13.2392	13.408	19.546		8	22.8902	22.5062	21.7381	65.8259	42.8594	41.3921	83.6654	82.2341	95.2955
Kidney	24.026	20.4578	37.6105	38.7616	23.9482	26.929	27.9998	55.3754	38.8449	34.3323	37.6523	45.6485		16	21.7381	20.15	17.1961	41.3921	37.3596	31.9664	60.901	50.8033	69.1906
														24	15.4653	10.593	9.84189	25.5025	25.1386	24.6115	42.0544	32.0544	45.3843
														48	3.98775	3.8798	3.43324	7.82499	6.97833	6.82837	23.8426	21.4493	19.4493

## Sheet: Figure 7
Figure 7d							Figure 7e
PBS	TNVs	Bev	TPNVs	Bev + TPNVs	Bev@TPNVs		PBS	TNVs	Bev	TPNVs	Bev + TPNVs	Bev@TPNVs
I	II	III	IV	V	VI		3.76	3.59	3.05	1.59	1.2	0.93
64.65	56.48	33.31	20.69	12.69	3.46		3.61	3.3	2.9	2.45	1.25	0.95
47.3	60.45	38.83	29.4	16.26	3.92		2.82	2.96	2.62	1.23	1.26	1.04
45.14	42.64	41.2	19.5	14.93	5.84		2.72	2.89	2.56	1.41	1.35	1.12
							2.57	2.54	2.53	1.8	1.36	1.14
							3.13	2.49	2.17	1.83	1.36	1.17
							3.95	3.07	1.92	1.88	1.56	1.18
Figure 7f
Time (day)	PBS										TNVs										Bev										TPNVs										Bev + TPNVs
0	22.3	23.1	23	22.3	23.1	23.1	23.1	23.6	23.4	23.8	22.9	21.6	22.8	23.6	22.1	23.2	22.7	22.5	23.9	23.7	23	24.2	22.2	22.9	23.5	23.3	23.7	23.4	22.2	22.9	21.4	22	23.3	23.2	22.8	22.8	22.1	23.4	24.1	24.2	23.1	23.6	22.6	23.2	23.5	23.3	22.6	23.1	23.8
3	22.9	22.5	23.4	21.8	22.9	22.8	23.2	23.7	23.3	22.9	22.7	22.5	22.5	23.6	22	23.5	22.7	22.9	24	23.2	23.2	23.9	22.7	22.2	22.6	23	23	23.1	22.1	22.5	22.4	21.9	23.8	23.4	22.5	22.9	23.5	22.4	23	24.3	22.8	22.4	22	22.2	23.6	23.5	22.4	22.8	23
6	21.9	22	22.1	21.9	22	22.5	22.6	23	22.7	22.8	22	23	22.4	23.8	21	22.6	21.8	22.2	23.2	23	23	23.6	22.8	23.4	22.2	22.6	22.1	23	22.2	22	21.9	21.6	22.8	22.4	22.2	23.6	23.1	22	23.2	23.7	22	21.4	21.5	21.6	23.3	22.6	22.8	22.2	23.1
9	21.6	22.2	21.8	21.8	21.9	22.5	21.8	23.3	22.5	23.7	22.6	22.3	22.3	24.1	21.4	22.5	22	21.5	23.6	22.8	21.8	22.9	23.4	22.9	21.1	22.4	21.4	23.5	22.2	23.6	22.4	21.2	22.5	21.8	22.1	22.9	22.6	22.6	23.4	23.1	22.1	21.1	22	21.2	23.2	22.3	23.1	21.6	23.3
12	22.1	22.1	22.5	22.6	21.4	22.8	22.5	23.4	22.6	23.9	23.8	22	22.3	23.9	21	23	21.8	21.6	23.8	22	22	23.7	22.6	22	22.2	24.5	22.5	24.1	23.3	24.1	22.8	21.4	22.6	21.9	22.3	23.1	23.1	23.5	23	23.6	22.5	21.7	21.3	22.3	23.3	22.2	23.2	22	23.5
15	22.3	22.6	22.9	22.8	21.6	22.7	22.1	24	22.7	23.6	23.8	21.2	22.1	24.5	21.4	23.5	22.9	21.9	23.7	23.3	23.3	24	22.4	21.7	22.5	24.9	22.9	25.6	23.4	24.7	22.4	21.7	23.3	23.5	22.6	23.5	23.1	24.2	24	24.2	23	22	22.3	22.9	24.2	23.1	23.8	22.9	23.4
18	21.6	23.5	23.5	22.7	22.7	22.1	22.8	24.2	23.3	23.8	24	22.5	22.5	24.4	22.1	23.8	22.9	22.4	24.3	23.6	23.6	23.6	22.4	22.9	22.3	24.6	23.4	26.5	24	25.1	22.6	22.2	23	23.5	23.1	23.5	23.2	24.9	24.2	23.9	22.9	22.2	22	22.6	24.4	22.8	23	22.8	23.1
21																					24.2	24.3	23.1	23	22.1	23	21.4	26.8	23	25.3	23.2	22.5	23.4	23.8	23.5	24.2	23.7	25.3	24.3	24.5	23.4	22.6	22.5	23.1	24.3	23.5	23.1	23.1	23.5
24																																									23.9	23.7	23.5	22.8	24.9	23.8	22.7	23.5	24.1
27
30
Figure 7g
Time (day)	PBS	TNVs	Bev	TPNVs	Bev + TPNVs	Bev@TPNVs
18	1
18	1
20	1
20	1	1
20	1	1
22	1	1	1	1
22	1	1	1	1
22	1	1	1	1
22		1	1
24	1	1	1	1
24	1	1	1	1
24	1		1
26		1		1	1
26		1	1	1	1
28			1		1
28			1		1
30				1
30				1
30
32				1	1	1
32					1
34					1	1
38						1
40					1	1
42						1
70						0
70						0
70						0
[truncated: 11 more columns]

## Sheet: Figure 8
Figure 8b							Figure 8d							Figure 8f
PBS	TNVs	Bev	TPNVs	Bev + TPNVs	Bev@TPNVs		PBS	TNVs	Bev	TPNVs	Bev + TPNVs	Bev@TPNVs		PBS	TNVs	Bev	TPNVs	Bev + TPNVs	Bev@TPNVs
80	71.8	54.7	66.7	48.3	41		11.8	13.7	11.2	14.4	17.2	25.6		23.5	30.2	28.3	32.3	33.1	39.3
72.3	64.7	49.6	57.4	46.8	40.3		7.79	11.9	11.6	15.8	18.6	30.7		24.6	30.7	29.5	30.3	35.1	45.6
75.7	67.5	48.9	54.7	44.7	38.3		4.48	13	12.1	15.9	20.5	34.7		26.1	31	28.9	30.6	33.9	41.1
Figure 8h							Figure 8i							Figure 8j							Figure 8k
PBS	TNVs	Bev	TPNVs	Bev + TPNVs	Bev@TPNVs		PBS	TNVs	Bev	TPNVs	Bev + TPNVs	Bev@TPNVs		PBS	TNVs	Bev	TPNVs	Bev + TPNVs	Bev@TPNVs		PBS	TNVs	Bev	TPNVs	Bev + TPNVs	Bev@TPNVs
30.6227	35.0485	57.8002	53.3091	57.5218	68.5423		71.0677	96.334	90.0941	108.99	114.643	131.167		95.8926	92.5016	105.206	73.4359	69.8431	42.7676		25.5677	26.8079	33.7458	51.6178	56.9353	67.4644
33.2583	36.9201	52.0785	52.5222	59.8974	71.4397		77.0433	93.9618	103.272	108.303	110.554	129.61		97.9018	94.5564	87.0347	76.9967	68.455	41.2025		33.0854	33.4153	39.9389	59.6116	61.2746	66.211
28.484	35.5542	52.864	51.2952	58.3929	69.9155		89.7933	91.1788	85.4828	111.181	103.581	136.253		94.612	102.782	107.469	67.3896	53.8845	44.3894		24.6224	27.3008	32.9955	53.0766	59.3132	65.6366
43.3993	54.1327	51.0234	60.8461	64.1722	67.4981		78.7415	94.3868	87.8725	113.571	115.022	132.337		89.8453	100.365	104.641	71.7172	52.8486	50.9379		31.6223	31.8604	31.652	51.8766	60.4089	68.8584
Figure 8l								Figure 8m								Figure 8n								Figure 8o
	Naive			Bev@TPNVs					Naive			Bev@TPNVs					Naive			Bev@TPNVs					Naive			Bev@TPNVs
Naive	23	29.6	29.2	33.1	37.2	38		Naive	74.7	68.8	68.2	59.3	64.5	59.9		Naive	21.9	23.2	24.3	28	25.2	25.9		Naive	67	70	68.3	56.7	59.8	61.2
Tem	26.7	36.3	37.8	59	55.8	57.1		Tem	42.8	48.4	50.7	69.1	70.4	72.4		Tem	45.5	52.7	50.3	59	59.3	60.6		Tem	55	58.8	49.1	70.2	69.3	68.1
Tcm	35.2	35.7	51.8	28.8	30	25.6		Tcm	40.6	35.6	36	24	23.3	20.7		Tcm	39	32.5	30.9	19.7	20.2	22.6		Tcm	42.7	33.9	34.6	23	23	26.8

## Sheet: Figure S5
Figure S5d				Figure S5d
Control	MWA + IgG	MWA + Bev		Control	MWA + IgG	MWA + Bev
28.06	45.64	35.19		7.5	20.37	10.77
31.93	50.29	38.09		9.68	28.68	11.04
33.17	47.61	41.28		9.11	23.45	11.82

## Sheet: Figure S13
Figure S13a								Figure S13b
PBS	TNVs	Bev	TPNVs	Bev + TPNVs	Bev@TPNVs			PBS	TNVs	Bev	TPNVs	Bev + TPNVs	Bev@TPNVs
87.772	57.323	68.791	33.684	20.465	18.805			102.671	66.987	44.244	53.084	29.182	29.679
65.109	51.383	22.444	25.446	63.81	26.27			73.541	66.861	25.244	20.84	51.202	28.761
63.076	55.933	44.285	27.764	21.227	44.204			75.172	125.457	60.448	35.341	29.838	51.364

## Sheet: Figure S14
Figure S14b
PBS	TNVs	Bev	TPNVs	Bev + TPNVs	Bev@TPNVs
19.3	16.3	16.9	10	6.4	4.47
37.8	17.1	29.8	12.3	8.71	3.25
38	18.9	16.7	11	6.06	5.82

## Sheet: Figure S15
Figure S15
PBS	TNVs	Bev	TPNVs	Bev + TPNVs	Bev@TPNVs
65.7	56.6	59	43.5	51.2	48.1
63	57.6	63.1	50.7	52.7	44.6
61	58.5	54.6	45.8	49.6	55.8

[truncated: 1 more sheets: Figure S16]
